# Supplementary material for: Temporal Dominance of B.1.1.7 over B.1.354 SARS-CoV-2 Variant: A Hypothesis Based on Areas of Variant Co-Circulation
Source: Life (Basel). 2021 Apr 22;11(5):375. doi: 10.3390/life11050375 (PMC8143446; doi:10.3390/life11050375)
Supplement: Supplementary file 1 [file life-11-00375-s001.zip]

Archive with 1 entries (1 files):
- life-1192416-supplementary.pdf
